# Supplementary material for: Unraveling Hepatic Metabolomic Profiles and Morphological Outcomes in a Hybrid Model of NASH in Different Mouse Strains
Source: Antioxidants (Basel). 2023 Jan 27;12(2):290. doi: 10.3390/antiox12020290 (PMC9952348; doi:10.3390/antiox12020290)
Supplement: Supplementary file 1 [file antioxidants-12-00290-s001.zip]

Archive with 1 entries (1 files):
- antioxidants-2050276-supplementary.pdf
